# Supplementary material for: Clinical, Biochemical, and Psychological Predictors of Metabolic Syndrome in Climacteric Women
Source: Healthcare (Basel). 2025 Dec 8;13(24):3214. doi: 10.3390/healthcare13243214 (PMC12733036; doi:10.3390/healthcare13243214)
Supplement: Supplementary file 1 [file healthcare-13-03214-s001.zip]

Archive with 1 entries (1 files):
- healthcare-3962128-supplementary.pdf
